# Supplementary material for: Epilepsy in Wolf–Hirschhorn Syndrome: Clinical Insights from a Pediatric Cohort and a Review of the Literature
Source: J Clin Med. 2025 Nov 13;14(22):8044. doi: 10.3390/jcm14228044 (PMC12653090; doi:10.3390/jcm14228044)
Supplement: Supplementary file 1 [file jcm-14-08044-s001.zip]

Archive with 2 entries (2 files):
- Supplemental Data text.pdf
- Table S1 Supplementary_data_descriptive_statistics for subpopulations.xlsx
