# Supplementary material for: Epilepsy in Wolf–Hirschhorn Syndrome: Clinical Insights from a Pediatric Cohort and a Review of the Literature
Source: J Clin Med. 2025 Nov 13;14(22):8044. doi: 10.3390/jcm14228044 (PMC12653090; doi:10.3390/jcm14228044)
Supplement: Supplementary file 1 [file jcm-14-08044-s001.zip › Table S1 Supplementary_data_descriptive_statistics for subpopulations.xlsx]

## Sheet: Spanish Subpopulation
						Table S1. Disaggregated data for subpopulations
Variable	N	Mean	Minimum	Maximum	Std. Deviation
Deletion size	75	9.17	0.01	41.5	7.67		LEGEND:
Age at evaluation (years)	74	7.36	0.0001	33.39	7.44		GTCS, generalized tonic-clonic seizures; AATS, absence or atypical absence seizures; FS, focal seizures; TS, tonic seizures; MS, myoclonic seizures; ES, epileptic spasms; SE, status epilepticus.
Age at diagnosis (months)	74	31.88	0.0001	384	64.99		VPA, Valproic acid; LEV, Levitaracetam; CLB/CZP, Clobazam/Clonazepam; LMT, Lamotrigine; OXC/CBZ, Oxcarbazepine/Carbamazepine; Topiramate, TPM; ETS, Ethosuximide; DZP, Diazepam; ASM, antiseizure medication.
Weight at birth (g)	72	1991.38	440	3700	561.89		GFAP, global functional assessement of the patient; ER=ICU, intentive care unit;MRI, Magnetic resonance Imaging
Height at birth (cm)	72	43.71	29.5	52	4.1
OFC at birth (cm)	72	30.99	19.5	39	3.34
Gestational age (weeks)	72	36.58	17	41	3.26
Age at seizure onset (months)	70	9.41	0	30	6.74
Number of status epilepticus	70	3.17	0	55	7.86
Number of ASMs used	70	1.99	0	6	1.58
Max simultaneous ASMs	70	1.49	0	5	1.03
Seizure control score	71	3.73	0	6	1.6
Surgeries	71	0.99	0	6	1.13
Deletion size (duplicate)	75	9.15	0.01	41.5	7.68
Motor delay score	72	3.43	0	6	2.02
Cognitive delay score	72	2.49	0	6	1.47
GFAP summatory score	72	225.46	64	369	76.38
Developmental delay corrected by age	72	20.06	2	45	12.22
Comorbidities count	72	7.13	0	25	3.96
Alterations affecting development score	72	133.21	30	230	46.55
Global epilepsy burden	72	65.06	0	135	31.67
Mortality
Value	Frequency	Percent	Valid Percent	Cumulative Percent
0	67	89.3	89.3	89.3
1	8	10.7	10.7	100
Subpopulations
Value	Frequency	Percent	Valid Percent	Cumulative Percent
1 (	75	100	100	100
Additional duplications
Value	Frequency	Percent	Valid Percent	Cumulative Percent
0	42	56	56	56
1	33	44	44	100
Value	Frequency	Percent	Valid Percent	Cumulative Percent
0	19	25.3	25.3	25.3
1	56	74.7	74.7	100
Sex
Value	Frequency	Percent	Valid Percent	Cumulative Percent
0	24	32	32	32
1	51	68	68	100
IUGR
Value	Frequency	Percent	Valid Percent	Cumulative Percent
0	5	6.7	6.8	6.8
1	69	92	93.2	100
Medro Faillure
Value	Frequency	Percent	Valid Percent	Cumulative Percent
0	14	18.7	19.7	19.7
1	57	76	80.3	100
Seizures
Value	Frequency	Percent	Valid Percent	Cumulative Percent
0	8	10.7	11.1	11.1
1	64	85.3	88.9	100
Seizureswithfever
Value	Frequency	Percent	Valid Percent	Cumulative Percent
0	25	33.3	35.7	35.7
1	45	60	64.3	100
Seizures no fever
Value	Frequency	Percent	Valid Percent	Cumulative Percent
0	29	38.7	41.4	41.4
1	41	54.7	58.6	100
status
Value	Frequency	Percent	Valid Percent	Cumulative Percent
0	31	41.3	44.3	44.3
1	39	52	55.7	100
Erstatus
Value	Frequency	Percent	Valid Percent	Cumulative Percent
0	40	53.3	57.1	57.1
1	30	40	42.9	100
CTGS
Value	Frequency	Percent	Valid Percent	Cumulative Percent
0	31	41.3	44.3	44.3
1	39	52	55.7	100
MS
Value	Frequency	Percent	Valid Percent	Cumulative Percent
0	31	41.3	44.3	44.3
1	39	52	55.7	100
PS
Value	Frequency	Percent	Valid Percent	Cumulative Percent
0	46	61.3	65.7	65.7
1	24	32	34.3	100
AATS
Value	Frequency	Percent	Valid Percent	Cumulative Percent
0	30	40	42.9	42.9
1	40	53.3	57.1	100
Spasms
Value	Frequency	Percent	Valid Percent	Cumulative Percent
0	62	82.7	88.6	88.6
1	8	10.7	11.4	100
TS
Value	Frequency	Percent	Valid Percent	Cumulative Percent
0	50	66.7	71.4	71.4
1	20	26.7	28.6	100
Value	Frequency	Percent	Valid Percent	Cumulative Percent
0	16	21.3	22.9	22.9
1	54	72	77.1	100
Monotherapy
Value	Frequency	Percent	Valid Percent	Cumulative Percent
0	37	49.3	52.9	52.9
1	33	44	47.1	100
VPA
Value	Frequency	Percent	Valid Percent	Cumulative Percent
0	27	36	38.6	38.6
1	43	57.3	61.4	100
CLB/CZP
Value	Frequency	Percent	Valid Percent	Cumulative Percent
0	65	86.7	92.9	92.9
1	5	6.7	7.1	100
DZP
Value	Frequency	Percent	Valid Percent	Cumulative Percent
0	66	88	94.3	94.3
1	4	5.3	5.7	100
LEV
Value	Frequency	Percent	Valid Percent	Cumulative Percent
0	44	58.7	62.9	62.9
1	26	34.7	37.1	100
OXC/CBZ
Value	Frequency	Percent	Valid Percent	Cumulative Percent
0	66	88	94.3	94.3
1	4	5.3	5.7	100
TPM
Value	Frequency	Percent	Valid Percent	Cumulative Percent
0	66	88	94.3	94.3
1	4	5.3	5.7	100
LMT
Value	Frequency	Percent	Valid Percent	Cumulative Percent
0	64	85.3	91.4	91.4
1	6	8	8.6	100
ETS
Value	Frequency	Percent	Valid Percent	Cumulative Percent
0	69	92	98.6	98.6
1	1	1.3	1.4	100
Other AMS
Value	Frequency	Percent	Valid Percent	Cumulative Percent
0	62	82.7	88.6	88.6
1	8	10.7	11.4	100
TookAMS_Notnow
Value	Frequency	Percent	Valid Percent	Cumulative Percent
0	63	84	90	90
1	7	9.3	10	100
Abletosupporthead
Value	Frequency	Percent	Valid Percent	Cumulative Percent
0	6	8	8.3	8.3
1	66	88	91.7	100
Able tosit
Value	Frequency	Percent	Valid Percent	Cumulative Percent
0	15	20	20.8	20.8
1	57	76	79.2	100
Abltositunaided
Value	Frequency	Percent	Valid Percent	Cumulative Percent
0	23	30.7	31.9	31.9
1	49	65.3	68.1	100
AbletoWalkwithHelp
Value	Frequency	Percent	Valid Percent	Cumulative Percent
0	32	42.7	44.4	44.4
1	40	53.3	55.6	100
AbletoWalkunaided
Value	Frequency	Percent	Valid Percent	Cumulative Percent
0	43	57.3	59.7	59.7
1	29	38.7	40.3	100
AbletoEatunaided
Value	Frequency	Percent	Valid Percent	Cumulative Percent
0	50	66.7	69.4	69.4
1	22	29.3	30.6	100
Tousediapers	Frequency	Percent	Valid Percent	Cumulative Percent
0	22	29.3	30.6	30.6
1	50	66.7	69.4	100
Abletocommunicatewithenvironment	Frequency	Percent	Valid Percent	Cumulative Percent
0	7	9.3	9.7	9.7
1	65	86.7	90.3	100
Communication skills
Value	Frequency	Percent	Valid Percent	Cumulative Percent
0	26	34.7	36.1	36.1
1	46	61.3	63.9	100
ToSayWords
Value	Frequency	Percent	Valid Percent	Cumulative Percent
0	46	61.3	63.9	63.9
1	26	34.7	36.1	100
Value	Frequency	Percent	Valid Percent	Cumulative Percent
0	56	74.7	77.8	77.8
1	16	21.3	22.2	100
C-gastrostomy
Value	Frequency	Percent	Valid Percent	Cumulative Percent
0	66	88	91.7	91.7
1	6	8	8.3	100
Cardiovascularanomalies
Value	Frequency	Percent	Valid Percent	Cumulative Percent
0	37	49.3	51.4	51.4
1	35	46.7	48.6	100
Nephro_Urologicalanomalies
Value	Frequency	Percent	Valid Percent	Cumulative Percent
0	34	45.3	47.2	47.2
1	38	50.7	52.8	100
Ophthalmologyanomalies
Value	Frequency	Percent	Valid Percent	Cumulative Percent
0	29	38.7	40.3	40.3
1	43	57.3	59.7	100
Hearinganomalies
Value	Frequency	Percent	Valid Percent	Cumulative Percent
0	41	54.7	56.9	56.9
1	31	41.3	43.1	100
RecurrentRespiratoryinfections
Value	Frequency	Percent	Valid Percent	Cumulative Percent
0	34	45.3	47.2	47.2
1	38	50.7	52.8	100
MRI
Value	Frequency	Percent	Valid Percent	Cumulative Percent
0	19	25.3	27.1	27.1
1	51	68	72.9	100
CNS_malformationsbyMRI
Value	Frequency	Percent	Valid Percent	Cumulative Percent
0	37	49.3	52.9	52.9
1	33	44	47.1	100
Family_Quitjob
Value	Frequency	Percent	Valid Percent	Cumulative Percent
0	28	37.3	39.4	39.4
1	43	57.3	60.6	100
deletion size
Value	Frequency	Percent	Valid Percent	Cumulative Percent
0.01	1	1.3	1.3	1.3
0.68	1	1.3	1.3	2.7
0.73	1	1.3	1.3	4
0.92	1	1.3	1.3	5.3
1.3	1	1.3	1.3	6.7
1.31	1	1.3	1.3	8
1.39	1	1.3	1.3	9.3
1.99	1	1.3	1.3	10.7
2.01	2	2.7	2.7	13.3
2.38	1	1.3	1.3	14.7
2.4	1	1.3	1.3	16
2.55	1	1.3	1.3	17.3
2.57	1	1.3	1.3	18.7
2.99	1	1.3	1.3	20
3.2	2	2.7	2.7	22.7
3.34	1	1.3	1.3	24
3.45	1	1.3	1.3	25.3
3.53	1	1.3	1.3	26.7
3.87	1	1.3	1.3	28
3.88	1	1.3	1.3	29.3
3.94	1	1.3	1.3	30.7
4.1	1	1.3	1.3	32
4.16	1	1.3	1.3	33.3
4.17	1	1.3	1.3	34.7
4.9	2	2.7	2.7	37.3
5.55	1	1.3	1.3	38.7
5.77	1	1.3	1.3	40
5.95	1	1.3	1.3	41.3
6.25	1	1.3	1.3	42.7
6.52	1	1.3	1.3	44
6.92	1	1.3	1.3	45.3
7.03	1	1.3	1.3	46.7
7.21	1	1.3	1.3	48
7.48	1	1.3	1.3	49.3
8.35	1	1.3	1.3	50.7
8.67	1	1.3	1.3	52
8.71	1	1.3	1.3	53.3
8.8	1	1.3	1.3	54.7
8.9	1	1.3	1.3	56
9.19	1	1.3	1.3	57.3
9.4	1	1.3	1.3	58.7
9.42	1	1.3	1.3	60
9.5	1	1.3	1.3	61.3
9.78	1	1.3	1.3	62.7
9.85	1	1.3	1.3	64
9.9	1	1.3	1.3	65.3
10.1	1	1.3	1.3	66.7
10.41	1	1.3	1.3	68
10.73	1	1.3	1.3	69.3
10.98	1	1.3	1.3	70.7
11.63	1	1.3	1.3	72
11.7	1	1.3	1.3	73.3
11.75	1	1.3	1.3	74.7
11.9	1	1.3	1.3	76
12.08	1	1.3	1.3	77.3
13.06	1	1.3	1.3	78.7
14.8	1	1.3	1.3	80
15.1	2	2.7	2.7	82.7
15.35	1	1.3	1.3	84
15.8	2	2.7	2.7	86.7
16.5	1	1.3	1.3	88
16.8	1	1.3	1.3	89.3
17.63	1	1.3	1.3	90.7
19	1	1.3	1.3	92
19.91	1	1.3	1.3	93.3
22	1	1.3	1.3	94.7
22.68	1	1.3	1.3	96
22.9	1	1.3	1.3	97.3
37.57	1	1.3	1.3	98.7
41.5	1	1.3	1.3	100
Total	75	100	100
Ageevalyears
Value	Frequency	Percent	Valid Percent	Cumulative Percent
0.0001	1	1.3	1.4	1.4
0.001	1	1.3	1.4	2.7
0.01	1	1.3	1.4	4.1
0.25	1	1.3	1.4	5.4
0.34	1	1.3	1.4	6.8
0.67	1	1.3	1.4	8.1
0.9	1	1.3	1.4	9.5
1	1	1.3	1.4	10.8
1.09	1	1.3	1.4	12.2
1.43	1	1.3	1.4	13.5
1.5	1	1.3	1.4	14.9
1.73	1	1.3	1.4	16.2
1.84	2	2.7	2.7	18.9
1.98	2	2.7	2.7	21.6
2.15	1	1.3	1.4	23
2.58	1	1.3	1.4	24.3
2.6	1	1.3	1.4	25.7
2.62	1	1.3	1.4	27
2.81	1	1.3	1.4	28.4
2.88	2	2.7	2.7	31.1
2.91	2	2.7	2.7	33.8
3	1	1.3	1.4	35.1
3.06	1	1.3	1.4	36.5
3.1	1	1.3	1.4	37.8
3.2	1	1.3	1.4	39.2
3.41	1	1.3	1.4	40.5
3.49	1	1.3	1.4	41.9
3.52	1	1.3	1.4	43.2
3.83	1	1.3	1.4	44.6
3.93	1	1.3	1.4	45.9
4.1	1	1.3	1.4	47.3
4.57	1	1.3	1.4	48.6
5	3	4	4.1	52.7
5.08	1	1.3	1.4	54.1
5.8	1	1.3	1.4	55.4
5.84	1	1.3	1.4	56.8
5.96	1	1.3	1.4	58.1
6.28	1	1.3	1.4	59.5
7.15	1	1.3	1.4	60.8
7.17	1	1.3	1.4	62.2
7.26	1	1.3	1.4	63.5
7.57	1	1.3	1.4	64.9
7.63	1	1.3	1.4	66.2
8.16	1	1.3	1.4	67.6
8.28	2	2.7	2.7	70.3
8.31	1	1.3	1.4	71.6
8.36	1	1.3	1.4	73
8.91	1	1.3	1.4	74.3
8.99	1	1.3	1.4	75.7
9.3	1	1.3	1.4	77
9.58	1	1.3	1.4	78.4
10.04	1	1.3	1.4	79.7
10.61	1	1.3	1.4	81.1
12.42	1	1.3	1.4	82.4
13.34	1	1.3	1.4	83.8
13.96	1	1.3	1.4	85.1
15.58	1	1.3	1.4	86.5
15.9	1	1.3	1.4	87.8
17.63	1	1.3	1.4	89.2
18	1	1.3	1.4	90.5
18.21	1	1.3	1.4	91.9
19.34	1	1.3	1.4	93.2
22	1	1.3	1.4	94.6
26.35	1	1.3	1.4	95.9
27	1	1.3	1.4	97.3
32.07	1	1.3	1.4	98.6
33.39	1	1.3	1.4	100
Total	74	98.7	100
lost	system	1	1.3
Total	75	100
Diagnosis Age (months)	Frequency	Percent	Valid Percent	Cumulative Percent
0.0001	2	2.7	2.7	2.7
0.001	1	1.3	1.4	4.1
0.01	2	2.7	2.7	6.8
0.08	1	1.3	1.4	8.1
0.09	1	1.3	1.4	9.5
0.1	2	2.7	2.7	12.2
0.25	1	1.3	1.4	13.5
0.5	2	2.7	2.7	16.2
0.75	1	1.3	1.4	17.6
1	7	9.3	9.5	27
2	2	2.7	2.7	29.7
3	6	8	8.1	37.8
4	2	2.7	2.7	40.5
6	1	1.3	1.4	41.9
7	5	6.7	6.8	48.6
8	1	1.3	1.4	50
10	6	8	8.1	58.1
11	2	2.7	2.7	60.8
12	2	2.7	2.7	63.5
17	2	2.7	2.7	66.2
18	2	2.7	2.7	68.9
24	2	2.7	2.7	71.6
26	1	1.3	1.4	73
28	1	1.3	1.4	74.3
30	1	1.3	1.4	75.7
31	1	1.3	1.4	77
36	1	1.3	1.4	78.4
48	5	6.7	6.8	85.1
60	2	2.7	2.7	87.8
72	1	1.3	1.4	89.2
96	2	2.7	2.7	91.9
120	1	1.3	1.4	93.2
144	2	2.7	2.7	95.9
156	1	1.3	1.4	97.3
324	1	1.3	1.4	98.6
384	1	1.3	1.4	100
Birth Weight (g)	Frequency	Percent	Valid Percent	Cumulative Percent
440	1	1.3	1.4	1.4
874	1	1.3	1.4	2.8
1000	1	1.3	1.4	4.2
1190	1	1.3	1.4	5.6
1200	1	1.3	1.4	6.9
1340	1	1.3	1.4	8.3
1400	1	1.3	1.4	9.7
1450	1	1.3	1.4	11.1
1470	1	1.3	1.4	12.5
1550	1	1.3	1.4	13.9
1560	2	2.7	2.8	16.7
1570	1	1.3	1.4	18.1
1600	1	1.3	1.4	19.4
1640	1	1.3	1.4	20.8
1650	2	2.7	2.8	23.6
1693	1	1.3	1.4	25
1696	1	1.3	1.4	26.4
1700	1	1.3	1.4	27.8
1720	1	1.3	1.4	29.2
1725	1	1.3	1.4	30.6
1730	1	1.3	1.4	31.9
1740	1	1.3	1.4	33.3
1771	1	1.3	1.4	34.7
1780	2	2.7	2.8	37.5
1800	3	4	4.2	41.7
1810	1	1.3	1.4	43.1
1825	1	1.3	1.4	44.4
1840	1	1.3	1.4	45.8
1880	1	1.3	1.4	47.2
1900	1	1.3	1.4	48.6
1910	1	1.3	1.4	50
1920	2	2.7	2.8	52.8
1925	1	1.3	1.4	54.2
1950	1	1.3	1.4	55.6
1975	1	1.3	1.4	56.9
2010	1	1.3	1.4	58.3
Height at birth (cm)	Frequency	Percent	Valid Percent	Cumulative Percent
29.5	1	1.3	1.4	1.4
33	1	1.3	1.4	2.8
34	1	1.3	1.4	4.2
35	1	1.3	1.4	5.6
36	1	1.3	1.4	6.9
39	2	2.7	2.8	9.7
40	4	5.3	5.6	15.3
40.5	1	1.3	1.4	16.7
41	5	6.7	6.9	23.6
42	8	10.7	11.1	34.7
43	6	8	8.3	43.1
44	7	9.3	9.7	52.8
45	9	12	12.5	65.3
45.5	4	5.3	5.6	70.8
46	4	5.3	5.6	76.4
46.5	1	1.3	1.4	77.8
47	5	6.7	6.9	84.7
48	5	6.7	6.9	91.7
49	2	2.7	2.8	94.4
50	1	1.3	1.4	95.8
51	2	2.7	2.8	98.6
52	1	1.3	1.4	100
OFC at birth (cm)	Frequency	Percent	Valid Percent	Cumulative Percent
19.5	1	1.3	1.4	1.4
21	1	1.3	1.4	2.8
23	1	1.3	1.4	4.2
24	2	2.7	2.8	6.9
27	1	1.3	1.4	8.3
28	3	4	4.2	12.5
28.5	1	1.3	1.4	13.9
29	5	6.7	6.9	20.8
29.5	2	2.7	2.8	23.6
30	7	9.3	9.7	33.3
30.5	5	6.7	6.9	40.3
31	10	13.3	13.9	54.2
31.6	1	1.3	1.4	55.6
32	14	18.7	19.4	75
33	4	5.3	5.6	80.6
33.5	1	1.3	1.4	81.9
34	7	9.3	9.7	91.7
34.5	1	1.3	1.4	93.1
36	3	4	4.2	97.2
39	2	2.7	2.8	100
Gestationalweeks	Frequency	Percent	Valid Percent	Cumulative Percent
17	1	1.3	1.4	1.4
30	1	1.3	1.4	2.8
31	1	1.3	1.4	4.2
32	2	2.7	2.8	6.9
33	1	1.3	1.4	8.3
34	4	5.3	5.6	13.9
35	8	10.7	11.1	25
36	10	13.3	13.9	38.9
37	15	20	20.8	59.7
37.2	1	1.3	1.4	61.1
37.4	1	1.3	1.4	62.5
38	12	16	16.7	79.2
39	6	8	8.3	87.5
40	6	8	8.3	95.8
41	3	4	4.2	100
AgeatSeizureOnset (months)	Frequency	Percent	Valid Percent	Cumulative Percent
0	8	10.7	11.4	11.4
1	1	1.3	1.4	12.9
2	2	2.7	2.9	15.7
2.8	1	1.3	1.4	17.1
3	2	2.7	2.9	20
4	2	2.7	2.9	22.9
5	2	2.7	2.9	25.7
6	4	5.3	5.7	31.4
6.5	2	2.7	2.9	34.3
7	4	5.3	5.7	40
8	5	6.7	7.1	47.1
9	5	6.7	7.1	54.3
10	4	5.3	5.7	60
11	5	6.7	7.1	67.1
12	9	12	12.9	80
13	1	1.3	1.4	81.4
14	1	1.3	1.4	82.9
15	3	4	4.3	87.1
17	1	1.3	1.4	88.6
18	2	2.7	2.9	91.4
20	1	1.3	1.4	92.9
21	1	1.3	1.4	94.3
24	2	2.7	2.9	97.1
30	2	2.7	2.9	100
Number of status	Frequency	Percent	Valid Percent	Cumulative Percent
0	31	41.3	44.3	44.3
1	15	20	21.4	65.7
2	8	10.7	11.4	77.1
3	1	1.3	1.4	78.6
4	3	4	4.3	82.9
5	2	2.7	2.9	85.7
6	1	1.3	1.4	87.1
8	1	1.3	1.4	88.6
9	1	1.3	1.4	90
10	3	4	4.3	94.3
11	1	1.3	1.4	95.7
17	1	1.3	1.4	97.1
30	1	1.3	1.4	98.6
55	1	1.3	1.4	100
NumberAMS	Frequency	Percent	Valid Percent	Cumulative Percent
0	11	14.7	15.7	15.7
1	23	30.7	32.9	48.6
2	13	17.3	18.6	67.1
3	10	13.3	14.3	81.4
4	7	9.3	10	91.4
5	4	5.3	5.7	97.1
6	2	2.7	2.9	100
MaxNumberofAMSSimulteneously	Frequency	Percent	Valid Percent	Cumulative Percent
0	11	14.7	15.7	15.7
1	27	36	38.6	54.3
2	22	29.3	31.4	85.7
3	8	10.7	11.4	97.1
4	1	1.3	1.4	98.6
5	1	1.3	1.4	100
SeizureControl crisis*	Frequency	Percent	Valid Percent	Cumulative Percent		* See Table 4 for Legend.
0	1	1.3	1.4	1.4
1	7	9.3	9.9	11.3
2	9	12	12.7	23.9
3	15	20	21.1	45.1
4	8	10.7	11.3	56.3
5	23	30.7	32.4	88.7
6	8	10.7	11.3	100
Surgeries	Frequency	Percent	Valid Percent	Cumulative Percent
0	29	38.7	40.8	40.8
1	23	30.7	32.4	73.2
2	14	18.7	19.7	93
3	3	4	4.2	97.2
4	1	1.3	1.4	98.6
6	1	1.3	1.4	100
Motordelay	Frequency	Percent	Valid Percent	Cumulative Percent
0	5	6.7	6.9	6.9
1	11	14.7	15.3	22.2
2	11	14.7	15.3	37.5
3	10	13.3	13.9	51.4
4	9	12	12.5	63.9
5	8	10.7	11.1	75
6	18	24	25	100
Cognitivedelay	Frequency	Percent	Valid Percent	Cumulative Percent
0	5	6.7	6.9	6.9
1	13	17.3	18.1	25
2	23	30.7	31.9	56.9
3	16	21.3	22.2	79.2
4	4	5.3	5.6	84.7
5	10	13.3	13.9	98.6
6	1	1.3	1.4	100
Devdelay_correctedbyAge	Frequency	Percent	Valid Percent	Cumulative Percent
2	11	14.7	15.3	15.3
5	4	5.3	5.6	20.8
8	3	4	4.2	25
10	1	1.3	1.4	26.4
12	4	5.3	5.6	31.9
15	9	12	12.5	44.4
18	5	6.7	6.9	51.4
20	1	1.3	1.4	52.8
25	2	2.7	2.8	55.6
27	1	1.3	1.4	56.9
30	19	25.3	26.4	83.3
33	6	8	8.3	91.7
35	3	4	4.2	95.8
40	2	2.7	2.8	98.6
45	1	1.3	1.4	100
Comorbidities_count	Frequency	Percent	Valid Percent	Cumulative Percent
0	1	1.3	1.4	1.4
1	2	2.7	2.8	4.2
2	3	4	4.2	8.3
3	5	6.7	6.9	15.3
4	9	12	12.5	27.8
5	6	8	8.3	36.1
6	6	8	8.3	44.4
7	11	14.7	15.3	59.7
8	4	5.3	5.6	65.3
9	10	13.3	13.9	79.2
10	6	8	8.3	87.5
11	2	2.7	2.8	90.3
12	1	1.3	1.4	91.7
13	2	2.7	2.8	94.4
14	1	1.3	1.4	95.8
15	2	2.7	2.8	98.6
25	1	1.3	1.4	100
AlterationAffectingDevelopment	Frequency	Percent	Valid Percent	Cumulative Percent
30	1	1.3	1.4	1.4
35	1	1.3	1.4	2.8
36	1	1.3	1.4	4.2
50	1	1.3	1.4	5.6
65	1	1.3	1.4	6.9
70	2	2.7	2.8	9.7
75	4	5.3	5.6	15.3
80	1	1.3	1.4	16.7
81	1	1.3	1.4	18.1
85	2	2.7	2.8	20.8
87	1	1.3	1.4	22.2
90	1	1.3	1.4	23.6
91	1	1.3	1.4	25
100	1	1.3	1.4	26.4
102	1	1.3	1.4	27.8
106	1	1.3	1.4	29.2
110	1	1.3	1.4	30.6
111	1	1.3	1.4	31.9
115	1	1.3	1.4	33.3
118	1	1.3	1.4	34.7
120	2	2.7	2.8	37.5
125	1	1.3	1.4	38.9
126	2	2.7	2.8	41.7
131	3	4	4.2	45.8
132	2	2.7	2.8	48.6
136	1	1.3	1.4	50
137	1	1.3	1.4	51.4
140	2	2.7	2.8	54.2
142	1	1.3	1.4	55.6
145	1	1.3	1.4	56.9
150	1	1.3	1.4	58.3
151	4	5.3	5.6	63.9
152	1	1.3	1.4	65.3
157	1	1.3	1.4	66.7
160	1	1.3	1.4	68.1
161	1	1.3	1.4	69.4
165	2	2.7	2.8	72.2
166	1	1.3	1.4	73.6
167	1	1.3	1.4	75
171	2	2.7	2.8	77.8
177	3	4	4.2	81.9
180	2	2.7	2.8	84.7
182	1	1.3	1.4	86.1
187	1	1.3	1.4	87.5
190	2	2.7	2.8	90.3
191	1	1.3	1.4	91.7
195	2	2.7	2.8	94.4
200	2	2.7	2.8	97.2
220	1	1.3	1.4	98.6
230	1	1.3	1.4	100
Globalepilepsy_count	Frequency	Percent	Valid Percent	Cumulative Percent
0	2	2.7	2.8	2.8
20	5	6.7	6.9	9.7
22	2	2.7	2.8	12.5
25	2	2.7	2.8	15.3
30	1	1.3	1.4	16.7
32	1	1.3	1.4	18.1
34	1	1.3	1.4	19.4
35	3	4	4.2	23.6
41	2	2.7	2.8	26.4
42	1	1.3	1.4	27.8
45	1	1.3	1.4	29.2
47	1	1.3	1.4	30.6
49	1	1.3	1.4	31.9
52	2	2.7	2.8	34.7
54	1	1.3	1.4	36.1
55	2	2.7	2.8	38.9
57	1	1.3	1.4	40.3
58	3	4	4.2	44.4
60	1	1.3	1.4	45.8
61	1	1.3	1.4	47.2
63	1	1.3	1.4	48.6
64	1	1.3	1.4	50
65	3	4	4.2	54.2
66	1	1.3	1.4	55.6
68	2	2.7	2.8	58.3
69	1	1.3	1.4	59.7
73	1	1.3	1.4	61.1
75	1	1.3	1.4	62.5
77	1	1.3	1.4	63.9
78	1	1.3	1.4	65.3
80	1	1.3	1.4	66.7
82	2	2.7	2.8	69.4
83	1	1.3	1.4	70.8
90	1	1.3	1.4	72.2
91	1	1.3	1.4	73.6
92	1	1.3	1.4	75
93	1	1.3	1.4	76.4
94	2	2.7	2.8	79.2
96	1	1.3	1.4	80.6
98	1	1.3	1.4	81.9
99	2	2.7	2.8	84.7
101	1	1.3	1.4	86.1
102	1	1.3	1.4	87.5
103	2	2.7	2.8	90.3
109	1	1.3	1.4	91.7
111	1	1.3	1.4	93.1
113	1	1.3	1.4	94.4
118	2	2.7	2.8	97.2
122	1	1.3	1.4	98.6
135	1	1.3	1.4	100
GFAPscore_count	Frequency	Percent	Valid Percent	Cumulative Percent
64	1	1.3	1.4	1.4
82	1	1.3	1.4	2.8
94	1	1.3	1.4	4.2
95	1	1.3	1.4	5.6
98	1	1.3	1.4	6.9
100	1	1.3	1.4	8.3
102	1	1.3	1.4	9.7
119	1	1.3	1.4	11.1
124	1	1.3	1.4	12.5
127	1	1.3	1.4	13.9
131	1	1.3	1.4	15.3
136	1	1.3	1.4	16.7
149	1	1.3	1.4	18.1
150	1	1.3	1.4	19.4
152	2	2.7	2.8	22.2
155	1	1.3	1.4	23.6
171	1	1.3	1.4	25
173	1	1.3	1.4	26.4
178	2	2.7	2.8	29.2
179	1	1.3	1.4	30.6
183	1	1.3	1.4	31.9
188	1	1.3	1.4	33.3
189	1	1.3	1.4	34.7
191	1	1.3	1.4	36.1
198	1	1.3	1.4	37.5
199	1	1.3	1.4	38.9
200	1	1.3	1.4	40.3
201	1	1.3	1.4	41.7
214	1	1.3	1.4	43.1
215	1	1.3	1.4	44.4
217	1	1.3	1.4	45.8
230	2	2.7	2.8	48.6
231	2	2.7	2.8	51.4
234	1	1.3	1.4	52.8
237	1	1.3	1.4	54.2
240	1	1.3	1.4	55.6
247	1	1.3	1.4	56.9
250	1	1.3	1.4	58.3
252	1	1.3	1.4	59.7
254	1	1.3	1.4	61.1
259	2	2.7	2.8	63.9
266	2	2.7	2.8	66.7
274	2	2.7	2.8	69.4
275	1	1.3	1.4	70.8
276	1	1.3	1.4	72.2
277	1	1.3	1.4	73.6
278	1	1.3	1.4	75
283	1	1.3	1.4	76.4
284	1	1.3	1.4	77.8
285	1	1.3	1.4	79.2
290	1	1.3	1.4	80.6
293	1	1.3	1.4	81.9
296	1	1.3	1.4	83.3
301	1	1.3	1.4	84.7
308	1	1.3	1.4	86.1
310	1	1.3	1.4	87.5
319	1	1.3	1.4	88.9
329	1	1.3	1.4	90.3
330	1	1.3	1.4	91.7
332	1	1.3	1.4	93.1
336	1	1.3	1.4	94.4
340	1	1.3	1.4	95.8
355	1	1.3	1.4	97.2
358	1	1.3	1.4	98.6
369	1	1.3	1.4	100

## Sheet: American latin Subpopulation
									Table S1. Disaggregated data for subpopulations
Variable	N	Mean	Minimum	Maximum	Standard Deviation	Variance
deletionsize	65	9.61	0.95	27.3	5.63	31706
ageevalyears	65	10.25	0.03	132.00	17.62	310.7			LEGEND:
agediagmonth	65	21.66	0.016	194	32.6	1063.22			GTCS, generalized tonic-clonic seizures; AATS, absence or atypical absence seizures; FS, focal seizures; TS, tonic seizures; MS, myoclonic seizures; ES, epileptic spasms; SE, status epilepticus.
weightbirth	65	1990.67	2	3200	465.69	216871.26			VPA, Valproic acid; LEV, Levitaracetam; CLB/CZP, Clobazam/Clonazepam; LMT, Lamotrigine; OXC/CBZ, Oxcarbazepine/Carbamazepine; Topiramate, TPM; ETS, Ethosuximide; DZP, Diazepam; ASM, antiseizure medication.
heightatbirth	65	43.75	35	52	2.83	8.03			GFAP, global functional assessement of the patient; ER=ICU, intentive care unit; MRI, Magnetic resonance Imaging
OFCbirth	65	31.62	28	37	2.07	4.28
gestweek	65	36.67	28	42	2.58	6.65
ageseizuresmonths	65	10.22	0	36	6.6	43.51
NumStatus	65	2.88	0	25	4.54	20.61
numberAEMS	65	2.34	0	5	1.24	1.54
maxAEMSsimultaneously	65	1.71	0	3	0.78	0.62
crisiscontrol	65	3.52	1	6	1.65	2.72
Surgeries	64	1.02	0	7	1.44	2.08
deletionsize	65	8.83	0.96	27.3	5.62	31.49
motordelay	65	3.32	0	6	2.05	4.19
Cognitivedelay	65	2.71	0	5	1.07	1.15
GFAPsummatory	65	230.91	67	410	74.55	5557.77
developmentaldelaycorrectedbyage	65	21.37	2	45	11.51	132.36
comorbidities	65	9.05	2	22	4.76	22.64
alterationaffectingdevelopment	65	127.12	50	210	39.33	1546.92
globalepilepsy	65	71.23	0	150	30.8	948.8
Valid N (listwise)	64
Variable	Section	Category	Frequency	Percent	Valid Percent	Cumulative Percent
mortality	Valid	.00	65	100.0	100.0	100.0
deletionsize	Valid	.95	1	1.5	1.5	1.5
deletionsize	Valid	.98	1	1.5	1.5	3.1
deletionsize	Valid	1.77	1	1.5	1.5	4.6
deletionsize	Valid	2.19	1	1.5	1.5	6.2
deletionsize	Valid	2.48	1	1.5	1.5	7.7
deletionsize	Valid	2.79	1	1.5	1.5	9.2
deletionsize	Valid	2.90	1	1.5	1.5	10.8
deletionsize	Valid	3.03	1	1.5	1.5	12.3
deletionsize	Valid	3.40	1	1.5	1.5	13.8
deletionsize	Valid	3.50	1	1.5	1.5	15.4
deletionsize	Valid	3.76	2	3.1	3.1	18.5
deletionsize	Valid	3.92	1	1.5	1.5	20.0
deletionsize	Valid	3.98	1	1.5	1.5	21.5
deletionsize	Valid	4.16	1	1.5	1.5	23.1
deletionsize	Valid	4.45	1	1.5	1.5	24.6
deletionsize	Valid	4.81	1	1.5	1.5	26.2
deletionsize	Valid	5.01	1	1.5	1.5	27.7
deletionsize	Valid	5.55	1	1.5	1.5	29.2
deletionsize	Valid	5.63	1	1.5	1.5	30.8
deletionsize	Valid	5.94	1	1.5	1.5	32.3
deletionsize	Valid	6.09	1	1.5	1.5	33.8
deletionsize	Valid	6.20	1	1.5	1.5	35.4
deletionsize	Valid	6.33	1	1.5	1.5	36.9
deletionsize	Valid	6.41	1	1.5	1.5	38.5
deletionsize	Valid	6.62	1	1.5	1.5	40.0
deletionsize	Valid	7.10	1	1.5	1.5	41.5
deletionsize	Valid	7.58	1	1.5	1.5	43.1
deletionsize	Valid	7.86	1	1.5	1.5	44.6
deletionsize	Valid	7.89	1	1.5	1.5	46.2
deletionsize	Valid	8.36	1	1.5	1.5	47.7
deletionsize	Valid	8.48	1	1.5	1.5	49.2
deletionsize	Valid	8.86	1	1.5	1.5	50.8
deletionsize	Valid	8.87	3	4.6	4.6	55.4
deletionsize	Valid	8.92	3	4.6	4.6	60.0
deletionsize	Valid	9.37	1	1.5	1.5	61.5
deletionsize	Valid	9.44	1	1.5	1.5	63.1
deletionsize	Valid	9.77	1	1.5	1.5	64.6
deletionsize	Valid	9.89	2	3.1	3.1	67.7
deletionsize	Valid	10.00	1	1.5	1.5	69.2
deletionsize	Valid	10.86	1	1.5	1.5	70.8
deletionsize	Valid	11.06	1	1.5	1.5	72.3
deletionsize	Valid	11.59	1	1.5	1.5	73.8
deletionsize	Valid	12.00	2	3.1	3.1	76.9
deletionsize	Valid	12.01	1	1.5	1.5	78.5
deletionsize	Valid	12.90	1	1.5	1.5	80.0
deletionsize	Valid	13.90	1	1.5	1.5	81.5
deletionsize	Valid	14.00	1	1.5	1.5	83.1
deletionsize	Valid	14.23	1	1.5	1.5	84.6
deletionsize	Valid	15.07	1	1.5	1.5	86.2
deletionsize	Valid	15.46	1	1.5	1.5	87.7
deletionsize	Valid	15.60	1	1.5	1.5	89.2
deletionsize	Valid	15.65	1	1.5	1.5	90.8
deletionsize	Valid	15.81	1	1.5	1.5	92.3
deletionsize	Valid	16.15	1	1.5	1.5	93.8
deletionsize	Valid	21.29	1	1.5	1.5	95.4
deletionsize	Valid	23.73	1	1.5	1.5	96.9
deletionsize	Valid	23.90	1	1.5	1.5	98.5
deletionsize	Valid	27.30	1	1.5	1.5	100.0
deletionsize	Valid	Total	65	100.0	100.0
adddup	Valid	0	36	55.4	55.4	55.4
adddup	Valid	1	29	44.6	44.6	100.0
adddup	Valid	Total	65	100.0	100.0
ageevalyears	Valid	0.03	1	1.5	1.5	1.5
ageevalyears	Valid	0.14	1	1.5	1.5	3.1
ageevalyears	Valid	0.90	1	1.5	1.5	4.6
ageevalyears	Valid	1.45	1	1.5	1.5	6.2
ageevalyears	Valid	1.46	1	1.5	1.5	7.7
ageevalyears	Valid	1.6	1	1.5	1.5	9.2
ageevalyears	Valid	1.65	1	1.5	1.5	10.8
ageevalyears	Valid	1.79	1	1.5	1.5	12.3
ageevalyears	Valid	1.8	1	1.5	1.5	13.8
ageevalyears	Valid	2	1	1.5	1.5	15.4
ageevalyears	Valid	2.08	1	1.5	1.5	16.9
ageevalyears	Valid	2.2	1	1.5	1.5	18.5
ageevalyears	Valid	2.29	1	1.5	1.5	20.0
ageevalyears	Valid	2.45	1	1.5	1.5	21.5
ageevalyears	Valid	2.76	1	1.5	1.5	23.1
ageevalyears	Valid	2.83	1	1.5	1.5	24.6
ageevalyears	Valid	2.86	1	1.5	1.5	26.2
ageevalyears	Valid	3.12	1	1.5	1.5	27.7
ageevalyears	Valid	3.26	1	1.5	1.5	29.2
ageevalyears	Valid	3.42	1	1.5	1.5	30.8
ageevalyears	Valid	3.45	1	1.5	1.5	32.3
ageevalyears	Valid	3.63	1	1.5	1.5	33.8
ageevalyears	Valid	3.64	1	1.5	1.5	35.4
ageevalyears	Valid	3.76	1	1.5	1.5	36.9
ageevalyears	Valid	3.77	1	1.5	1.5	38.5
ageevalyears	Valid	3.9	1	1.5	1.5	40.0
ageevalyears	Valid	3.97	1	1.5	1.5	41.5
ageevalyears	Valid	4.04	1	1.5	1.5	43.1
ageevalyears	Valid	4.05	1	1.5	1.5	44.6
ageevalyears	Valid	4.2	1	1.5	1.5	46.2
ageevalyears	Valid	4.49	1	1.5	1.5	47.7
ageevalyears	Valid	5	2	3.1	3.1	50.8
ageevalyears	Valid	5.22	1	1.5	1.5	52.3
ageevalyears	Valid	5.6	1	1.5	1.5	53.8
ageevalyears	Valid	5.87	1	1.5	1.5	55.4
ageevalyears	Valid	5.95	1	1.5	1.5	56.9
ageevalyears	Valid	6	1	1.5	1.5	58.5
ageevalyears	Valid	6.3	1	1.5	1.5	60.0
ageevalyears	Valid	6.46	1	1.5	1.5	61.5
ageevalyears	Valid	6.94	1	1.5	1.5	63.1
ageevalyears	Valid	7.06	1	1.5	1.5	64.6
ageevalyears	Valid	7.42	1	1.5	1.5	66.2
ageevalyears	Valid	7.8	1	1.5	1.5	67.7
ageevalyears	Valid	9.08	1	1.5	1.5	69.2
ageevalyears	Valid	9.23	1	1.5	1.5	70.8
ageevalyears	Valid	10	1	1.5	1.5	72.3
ageevalyears	Valid	10.02	1	1.5	1.5	73.8
ageevalyears	Valid	10.57	1	1.5	1.5	75.4
ageevalyears	Valid	11.83	1	1.5	1.5	76.9
ageevalyears	Valid	12.73	1	1.5	1.5	78.5
ageevalyears	Valid	13.37	1	1.5	1.5	80.0
ageevalyears	Valid	13.2	1	1.5	1.5	81.5
ageevalyears	Valid	13.9	1	1.5	1.5	83.1
ageevalyears	Valid	15.37	1	1.5	1.5	84.6
ageevalyears	Valid	15.6	1	1.5	1.5	86.2
ageevalyears	Valid	15.67	1	1.5	1.5	87.7
ageevalyears	Valid	17.23	1	1.5	1.5	89.2
ageevalyears	Valid	19.82	1	1.5	1.5	90.8
ageevalyears	Valid	23.81	1	1.5	1.5	92.3
ageevalyears	Valid	24	1	1.5	1.5	93.8
ageevalyears	Valid	32.14	1	1.5	1.5	95.4
ageevalyears	Valid	32.99	1	1.5	1.5	96.9
ageevalyears	Valid	33.93	1	1.5	1.5	98.5
ageevalyears	Valid	39.04	1	1.5	1.5	100.0
ageevalyears	Valid	Total	65	100.0	100.0
agediagmonth	Valid	0.01	1	1.5	1.5	1.5
agediagmonth	Valid	0.1	5	7.7	7.7	9.2
agediagmonth	Valid	0.12	1	1.5	1.5	10.8
agediagmonth	Valid	0.2	1	1.5	1.5	12.3
agediagmonth	Valid	0.3	1	1.5	1.5	13.8
agediagmonth	Valid	0.5	1	1.5	1.5	15.4
agediagmonth	Valid	1	1	1.5	1.5	16.9
agediagmonth	Valid	1.5	1	1.5	1.5	18.5
agediagmonth	Valid	2	1	1.5	1.5	20
agediagmonth	Valid	3	2	3.1	3.1	23.1
agediagmonth	Valid	4	1	1.5	1.5	24.6
agediagmonth	Valid	5	2	3.1	3.1	27.7
agediagmonth	Valid	6	1	1.5	1.5	29.2
agediagmonth	Valid	7	2	3.1	3.1	32.3
agediagmonth	Valid	8	3	4.6	4.6	36.9
agediagmonth	Valid	10	1	1.5	1.5	38.5
agediagmonth	Valid	11	1	1.5	1.5	40
agediagmonth	Valid	12	9	13.8	13.8	53.8
agediagmonth	Valid	13	2	3.1	3.1	56.9
agediagmonth	Valid	14	3	4.6	4.6	61.5
agediagmonth	Valid	15	1	1.5	1.5	63.1
agediagmonth	Valid	16	1	1.5	1.5	64.6
agediagmonth	Valid	17	1	1.5	1.5	66.2
agediagmonth	Valid	18	5	7.7	7.7	73.8
agediagmonth	Valid	20	1	1.5	1.5	75.4
agediagmonth	Valid	24	1	1.5	1.5	76.9
agediagmonth	Valid	26	1	1.5	1.5	78.5
agediagmonth	Valid	30	1	1.5	1.5	80
agediagmonth	Valid	31	1	1.5	1.5	81.5
agediagmonth	Valid	36	1	1.5	1.5	83.1
agediagmonth	Valid	38	1	1.5	1.5	84.6
agediagmonth	Valid	39	1	1.5	1.5	86.2
agediagmonth	Valid	41	1	1.5	1.5	87.7
agediagmonth	Valid	42	2	3.1	3.1	90.8
agediagmonth	Valid	60	2	3.1	3.1	93.8
agediagmonth	Valid	84	1	1.5	1.5	95.4
agediagmonth	Valid	101	1	1.5	1.5	96.9
agediagmonth	Valid	135	1	1.5	1.5	98.5
agediagmonth	Valid	194	1	1.5	1.5	100
agediagmonth	Valid	Total	65	100	100
priorsuspciicon	Valid	0	7	10.8	10.8	10.8
priorsuspciicon	Valid	1	58	89.2	89.2	100
priorsuspciicon	Valid	Total	65	100	100
sex	Valid	0	21	32.3	32.3	32.3
sex	Valid	1	44	67.7	67.7	100
sex	Valid	Total	65	100	100
Variable	Section	Category	Frequency	Percent	Valid Percent	Cumulative Percent
weghtbirth	Valid	2	1	1.5	1.5	1.5
weghtbirth	Valid	900	1	1.5	1.5	3.1
weghtbirth	Valid	1250	1	1.5	1.5	4.6
weghtbirth	Valid	1260	2	3.1	3.1	7.7
weghtbirth	Valid	1500	3	4.6	4.6	12.3
weghtbirth	Valid	1598	1	1.5	1.5	13.8
weghtbirth	Valid	1600	1	1.5	1.5	15.4
weghtbirth	Valid	1650	1	1.5	1.5	16.9
weghtbirth	Valid	1680	1	1.5	1.5	18.5
weghtbirth	Valid	1700	1	1.5	1.5	20
weghtbirth	Valid	1750	1	1.5	1.5	21.5
weghtbirth	Valid	1760	1	1.5	1.5	23.1
weghtbirth	Valid	1790	1	1.5	1.5	24.6
weghtbirth	Valid	1800	3	4.6	4.6	29.2
weghtbirth	Valid	1845	1	1.5	1.5	30.8
weghtbirth	Valid	1870	1	1.5	1.5	32.3
weghtbirth	Valid	1880	2	3.1	3.1	35.4
weghtbirth	Valid	1900	1	1.5	1.5	36.9
weghtbirth	Valid	1980	4	6.2	6.2	43.1
weghtbirth	Valid	2000	4	6.2	6.2	49.2
weghtbirth	Valid	2010	1	1.5	1.5	50.8
weghtbirth	Valid	2020	2	3.1	3.1	53.8
weghtbirth	Valid	2060	1	1.5	1.5	55.4
weghtbirth	Valid	2070	1	1.5	1.5	56.9
weghtbirth	Valid	2075	3	4.6	4.6	61.5
weghtbirth	Valid	2085	1	1.5	1.5	63.1
weghtbirth	Valid	2130	1	1.5	1.5	64.6
weghtbirth	Valid	2140	1	1.5	1.5	66.2
weghtbirth	Valid	2170	1	1.5	1.5	67.7
weghtbirth	Valid	2180	2	3.1	3.1	70.8
weghtbirth	Valid	2185	1	1.5	1.5	72.3
weghtbirth	Valid	2190	1	1.5	1.5	73.8
weghtbirth	Valid	2230	1	1.5	1.5	75.4
weghtbirth	Valid	2240	1	1.5	1.5	76.9
weghtbirth	Valid	2300	2	3.1	3.1	80
weghtbirth	Valid	2340	1	1.5	1.5	81.5
weghtbirth	Valid	2350	1	1.5	1.5	83.1
weghtbirth	Valid	2356	1	1.5	1.5	84.6
weghtbirth	Valid	2360	1	1.5	1.5	86.2
weghtbirth	Valid	2420	1	1.5	1.5	87.7
weghtbirth	Valid	2485	2	3.1	3.1	90.8
weghtbirth	Valid	2500	1	1.5	1.5	92.3
weghtbirth	Valid	2668	1	1.5	1.5	93.8
weghtbirth	Valid	2700	3	4.6	4.6	98.5
weghtbirth	Valid	3200	1	1.5	1.5	100
weghtbirth	Valid	Total	65	100.0	100.0
heightatbirth	Valid	35	1	1.5	1.5	1.5
heightatbirth	Valid	37	1	1.5	1.5	3.1
heightatbirth	Valid	38	2	3.1	3.1	6.2
heightatbirth	Valid	39	1	1.5	1.5	7.7
heightatbirth	Valid	40	1	1.5	1.5	9.2
heightatbirth	Valid	41	3	4.6	4.6	13.8
heightatbirth	Valid	42	6	9.2	9.2	23.1
heightatbirth	Valid	43	17	26.2	26.2	49.2
heightatbirth	Valid	43.5	4	6.2	6.2	55.4
heightatbirth	Valid	44	4	6.2	6.2	61.5
heightatbirth	Valid	45	8	12.3	12.3	73.8
heightatbirth	Valid	46	5	7.7	7.7	81.5
heightatbirth	Valid	46.5	2	3.1	3.1	84.6
heightatbirth	Valid	47	5	7.7	7.7	92.3
heightatbirth	Valid	47.5	2	3.1	3.1	95.4
heightatbirth	Valid	48	2	3.1	3.1	98.5
heightatbirth	Valid	52	1	1.5	1.5	100
heightatbirth	Valid	Total	65	100	100
OFCbirth	Valid	28	3	4.6	4.6	4.6
OFCbirth	Valid	28.5	1	1.5	1.5	6.2
OFCbirth	Valid	29	5	7.7	7.7	13.8
OFCbirth	Valid	30	9	13.8	13.8	27.7
OFCbirth	Valid	30.8	2	3.1	3.1	30.8
OFCbirth	Valid	31	15	23.1	23.1	53.8
OFCbirth	Valid	31.5	1	1.5	1.5	55.4
OFCbirth	Valid	32	10	15.4	15.4	70.8
OFCbirth	Valid	32.5	1	1.5	1.5	72.3
OFCbirth	Valid	33	4	6.2	6.2	78.5
OFCbirth	Valid	33.2	2	3.1	3.1	81.5
OFCbirth	Valid	33.5	2	3.1	3.1	84.6
OFCbirth	Valid	34	2	3.1	3.1	87.7
OFCbirth	Valid	35	6	9.2	9.2	96.9
OFCbirth	Valid	37	2	3.1	3.1	100
OFCbirth	Valid	Total	65	100	100
gestweek	Valid	28	2	3.1	3.1	3.1
gestweek	Valid	32	5	7.7	7.7	10.8
gestweek	Valid	34	1	1.5	1.5	12.3
gestweek	Valid	35	4	6.2	6.2	18.5
gestweek	Valid	36	11	16.9	16.9	35.4
gestweek	Valid	36.5	4	6.2	6.2	41.5
gestweek	Valid	37	12	18.5	18.5	60
gestweek	Valid	37.3	1	1.5	1.5	61.5
gestweek	Valid	37.6	1	1.5	1.5	63.1
gestweek	Valid	38	11	16.9	16.9	80
gestweek	Valid	38.6	1	1.5	1.5	81.5
gestweek	Valid	39	5	7.7	7.7	89.2
gestweek	Valid	39.2	1	1.5	1.5	90.8
gestweek	Valid	40	5	7.7	7.7	98.5
gestweek	Valid	42	1	1.5	1.5	100
gestweek	Valid	Total	65	100	100
IUGR	Valid	0	3	4.6	4.6	4.6
IUGR	Valid	1	62	95.4	95.4	100
IUGR	Valid	Total	65	100	100
medrofaillure	Valid	0	7	10.8	10.8	10.8
medrofaillure	Valid	1	58	89.2	89.2	100
medrofaillure	Valid	Total	65	100	100
seizures	Valid	0	3	4.6	4.6	4.6
seizures	Valid	1	62	95.4	95.4	100
seizures	Valid	Total	65	100	100
ageseizuresmonths	Valid	0	3	4.6	4.6	4.6
ageseizuresmonths	Valid	0.3	1	1.5	1.5	6.2
ageseizuresmonths	Valid	1	1	1.5	1.5	7.7
ageseizuresmonths	Valid	1.5	1	1.5	1.5	9.2
ageseizuresmonths	Valid	3	2	3.1	3.1	12.3
ageseizuresmonths	Valid	6	4	6.2	6.2	18.5
ageseizuresmonths	Valid	7	3	4.6	4.6	23.1
ageseizuresmonths	Valid	8	12	18.5	18.5	41.5
ageseizuresmonths	Valid	9	10	15.4	15.4	56.9
ageseizuresmonths	Valid	10	2	3.1	3.1	60
ageseizuresmonths	Valid	11	5	7.7	7.7	67.7
ageseizuresmonths	Valid	11.5	1	1.5	1.5	69.2
ageseizuresmonths	Valid	12	11	16.9	16.9	86.2
ageseizuresmonths	Valid	16	1	1.5	1.5	87.7
ageseizuresmonths	Valid	17	2	3.1	3.1	90.8
ageseizuresmonths	Valid	18	1	1.5	1.5	92.3
ageseizuresmonths	Valid	20	1	1.5	1.5	93.8
ageseizuresmonths	Valid	24	2	3.1	3.1	96.9
ageseizuresmonths	Valid	34	1	1.5	1.5	98.5
ageseizuresmonths	Valid	36	1	1.5	1.5	100
ageseizuresmonths	Valid	Total	65	100	100
seizureswfever	Valid	0	14	21.5	21.5	21.5
seizureswfever	Valid	1	51	78.5	78.5	100
seizureswfever	Valid	Total	65	100	100
seizuresnofever	Valid	0	25	38.5	38.5	38.5
seizuresnofever	Valid	1	40	61.5	61.5	100
seizuresnofever	Valid	Total	65	100	100
Status	Valid	0	24	36.9	36.9	36.9
Status	Valid	1	41	63.1	63.1	100
Status	Valid	Total	65	100	100
NumStatus	Valid	0	24	36.9	36.9	36.9
NumStatus	Valid	1	10	15.4	15.4	52.3
NumStatus	Valid	2	5	7.7	7.7	60
NumStatus	Valid	3	10	15.4	15.4	75.4
NumStatus	Valid	4	3	4.6	4.6	80
NumStatus	Valid	5	5	7.7	7.7	87.7
NumStatus	Valid	6	1	1.5	1.5	89.2
NumStatus	Valid	7	1	1.5	1.5	90.8
NumStatus	Valid	8	1	1.5	1.5	92.3
NumStatus	Valid	10	1	1.5	1.5	93.8
NumStatus	Valid	11	1	1.5	1.5	95.4
NumStatus	Valid	13	1	1.5	1.5	96.9
NumStatus	Valid	20	1	1.5	1.5	98.5
NumStatus	Valid	25	1	1.5	1.5	100
NumStatus	Valid	Total	65	100	100
ERStatus	Valid	0	37	56.9	56.9	56.9
ERStatus	Valid	1	28	43.1	43.1	100
ERStatus	Valid	Total	65	100	100
GTCS	Valid	0	28	43.1	43.8	43.8
GTCS	Valid	1	36	55.4	56.3	100
GTCS	Valid	Total	64	98.5	100
GTCS	Missing	Sistema	1	1.5
GTCS	Total	Total	65	100
MS	Valid	0	57	87.7	89.1	89.1
MS	Valid	1	7	10.8	10.9	100
MS	Valid	Total	64	98.5	100
MS	Missing	Sistema	1	1.5
MS	Total	Total	65	100
PS	Valid	0	52	80	81.3	81.3
PS	Valid	1	12	18.5	18.8	100
PS	Valid	Total	64	98.5	100
PS	Missing	Sistema	1	1.5
PS	Total	Total	65	100
AATS	Valid	0	33	50.8	51.6	51.6
AATS	Valid	1	31	47.7	48.4	100
AATS	Valid	Total	64	98.5	100
AATS	Missing	Sistema	1	1.5
AATS	Total	Total	65	100
Spasms	Valid	0	55	84.6	85.9	85.9
Spasms	Valid	1	9	13.8	14.1	100
Spasms	Valid	Total	64	98.5	100
Spasms	Missing	Sistema	1	1.5
Spasms	Total	Total	65	100
TS	Valid	0	50	76.9	78.1	78.1
TS	Valid	1	14	21.5	21.9	100
TS	Valid	Total	64	98.5	100
TS	Missing	Sistema	1	1.5
TS	Total	Total	65	100
AEMs	Valid	0	3	4.6	4.6	4.6
AEMs	Valid	1	62	95.4	95.4	100
AEMs	Valid	Total	65	100	100
numberAEMs	Valid	0	3	4.6	4.6	4.6
numberAEMs	Valid	1	14	21.5	21.5	26.2
numberAEMs	Valid	2	22	33.8	33.8	60
numberAEMs	Valid	3	13	20	20	80
numberAEMs	Valid	4	10	15.4	15.4	95.4
numberAEMs	Valid	5	3	4.6	4.6	100
numberAEMs	Valid	Total	65	100	100
monotherapy	Valid	0	34	52.3	52.3	52.3
monotherapy	Valid	1	31	47.7	47.7	100
monotherapy	Valid	Total	65	100	100
maxAEMsSimul	Valid	0	3	4.6	4.6	4.6
maxAEMsSimul	Valid	1	23	35.4	35.4	40
maxAEMsSimul	Valid	2	29	44.6	44.6	84.6
maxAEMsSimul	Valid	3	10	15.4	15.4	100
maxAEMsSimul	Valid	Total	65	100	100
VPA	Valid	0	24	36.9	36.9	36.9
VPA	Valid	1	41	63.1	63.1	100
VPA	Valid	Total	65	100	100
CLBCLZ	Valid	0	41	63.1	63.1	63.1
CLBCLZ	Valid	1	24	36.9	36.9	100
CLBCLZ	Valid	Total	65	100	100
DZP	Valid	0	61	93.8	93.8	93.8
DZP	Valid	1	4	6.2	6.2	100
DZP	Valid	Total	65	100	100
LEV	Valid	0	42	64.6	64.6	64.6
LEV	Valid	1	23	35.4	35.4	100
LEV	Valid	Total	65	100	100
OXCCBZ	Valid	0	56	86.2	86.2	86.2
OXCCBZ	Valid	1	9	13.8	13.8	100
OXCCBZ	Valid	Total	65	100	100
TPM	Valid	0	62	95.4	95.4	95.4
TPM	Valid	1	3	4.6	4.6	100
TPM	Valid	Total	65	100	100
LMT	Valid	0	56	86.2	86.2	86.2
LMT	Valid	1	9	13.8	13.8	100
LMT	Valid	Total	65	100	100
ETS	Valid	0	63	96.9	96.9	96.9
ETS	Valid	1	2	3.1	3.1	100
ETS	Valid	Total	65	100	100
otherAEMS	Valid	0	31	47.7	47.7	47.7
otherAEMS	Valid	1	34	52.3	52.3	100
otherAEMS	Valid	Total	65	100	100
tookAEMSnonow	Valid	0	52	80	80	80
tookAEMSnonow	Valid	1	13	20	20	100
tookAEMSnonow	Valid	Total	65	100	100
crisiscontrol	Valid	1	11	16.9	16.9	16.9
crisiscontrol	Valid	2	11	16.9	16.9	33.8
crisiscontrol	Valid	3	8	12.3	12.3	46.2
crisiscontrol	Valid	4	6	9.2	9.2	55.4
crisiscontrol	Valid	5	26	40	40	95.4
crisiscontrol	Valid	6	3	4.6	4.6	100
crisiscontrol	Valid	Total	65	100	100
abletosupporthead	Valid	0	9	13.8	13.8	13.8
abletosupporthead	Valid	1	56	86.2	86.2	100
abletosupporthead	Valid	Total	65	100	100
abletoseat	Valid	0	19	29.2	29.2	29.2
abletoseat	Valid	1	46	70.8	70.8	100
abletoseat	Valid	Total	65	100	100
abletoseatunaided	Valid	0	22	33.8	33.8	33.8
abletoseatunaided	Valid	1	43	66.2	66.2	100
abletoseatunaided	Valid	Total	65	100	100
abletowalkwithhelp	Valid	0	27	41.5	41.5	41.5
abletowalkwithhelp	Valid	1	38	58.5	58.5	100
abletowalkwithhelp	Valid	Total	65	100	100
abletowalkunaided	Valid	0	43	66.2	66.2	66.2
abletowalkunaided	Valid	1	22	33.8	33.8	100
abletowalkunaided	Valid	Total	65	100	100
abletoeatunaided	Valid	0	49	75.4	75.4	75.4
abletoeatunaided	Valid	1	16	24.6	24.6	100
abletoeatunaided	Valid	Total	65	100	100
to havediapers	Valid	0	8	12.3	12.3	12.3
to havediapers	Valid	1	57	87.7	87.7	100
to havediapers	Valid	Total	65	100	100
abletocommunicatewithenvironment	Valid	0	6	9.2	9.2	9.2
abletocommunicatewithenvironment	Valid	1	59	90.8	90.8	100
abletocommunicatewithenvironment	Valid	Total	65	100	100
communication	Valid	0	16	24.6	24.6	24.6
communication	Valid	1	49	75.4	75.4	100
communication	Valid	Total	65	100	100
To-say_words	Valid	0	44	67.7	67.7	67.7
To-say_words	Valid	1	21	32.3	32.3	100
To-say_words	Valid	Total	65	100	100
To_makeSentences	Valid	0	62	95.4	95.4	95.4
To_makeSentences	Valid	1	3	4.6	4.6	100
To_makeSentences	Valid	Total	65	100	100
C_gastrostomy	Valid	0	56	86.2	86.2	86.2
C_gastrostomy	Valid	1	9	13.8	13.8	100
C_gastrostomy	Valid	Total	65	100	100
Cardiovascular_anomalies	Valid	0	39	60	60	60
Cardiovascular_anomalies	Valid	1	26	40	40	100
Cardiovascular_anomalies	Valid	Total	65	100	100
Nephrouro_anomalies	Valid	0	30	46.2	46.2	46.2
Nephrouro_anomalies	Valid	1	35	53.8	53.8	100
Nephrouro_anomalies	Valid	Total	65	100	100
ophtalmology_anomalies	Valid	0	30	46.2	46.2	46.2
ophtalmology_anomalies	Valid	1	35	53.8	53.8	100
ophtalmology_anomalies	Valid	Total	65	100	100
Hearing_anomlaies	Valid	0	40	61.5	61.5	61.5
Hearing_anomlaies	Valid	1	25	38.5	38.5	100
Hearing_anomlaies	Valid	Total	65	100	100
Recurrent_Resp_infections	Valid	0	23	35.4	35.4	35.4
Recurrent_Resp_infections	Valid	1	42	64.6	64.6	100
Recurrent_Resp_infections	Valid	Total	65	100	100
MRI	Valid	0	14	21.5	22.2	22.2
MRI	Valid	1	49	75.4	77.8	100
MRI	Valid	Total	63	96.9	100
MRI	Missing	Sistema	2	3.1
MRI	Total	Total	65	100
MalfSNC_by_MRI	Valid	0	23	35.4	36.5	36.5
MalfSNC_by_MRI	Valid	1	40	61.5	63.5	100
MalfSNC_by_MRI	Valid	Total	63	96.9	100
MalfSNC_by_MRI	Missing	Sistema	2	3.1
MalfSNC_by_MRI	Total	Total	65	100
Surgeries	Valid	0	33	50.8	51.6	51.6
Surgeries	Valid	1	13	20	20.3	71.9
Surgeries	Valid	2	10	15.4	15.6	87.5
Surgeries	Valid	3	5	7.7	7.8	95.3
Surgeries	Valid	5	2	3.1	3.1	98.4
Surgeries	Valid	7	1	1.5	1.6	100
Surgeries	Valid	Total	64	98.5	100
Surgeries	Missing	Sistema	1	1.5
Surgeries	Total	Total	65	100
familiarquitjob	Valid	0	31	47.7	47.7	47.7
familiarquitjob	Valid	1	34	52.3	52.3	100
familiarquitjob	Valid	Total	65	100	100
Variable	Section	Category	Frequency	Percent	Valid Percent	Cumulative Percent
motordelay	Valid	0	8	12.3	12.3	12.3
motordelay	Valid	1	10	15.4	15.4	27.7
motordelay	Valid	2	6	9.2	9.2	36.9
motordelay	Valid	3	3	4.6	4.6	41.5
motordelay	Valid	4	15	23.1	23.1	64.6
motordelay	Valid	5	13	20	20	84.6
motordelay	Valid	6	10	15.4	15.4	100
Variable	Section	Category	Frequency	Percent	Valid Percent	Cumulative Percent
Cognitevedelay	Valid	0	1	1.5	1.5	1.5
Cognitevedelay	Valid	1	7	10.8	10.8	12.3
Cognitevedelay	Valid	2	19	29.2	29.2	41.5
Cognitevedelay	Valid	3	24	36.9	36.9	78.5
Cognitevedelay	Valid	4	11	16.9	16.9	95.4
Cognitevedelay	Valid	5	3	4.6	4.6	100
Variable	Section	Category	Frequency	Percent	Valid Percent	Cumulative Percent
develomentaldelaycorrectedbyage	Valid	2	4	6.2	6.2	6.2
develomentaldelaycorrectedbyage	Valid	4	1	1.5	1.5	7.7
develomentaldelaycorrectedbyage	Valid	5	2	3.1	3.1	10.8
develomentaldelaycorrectedbyage	Valid	7	1	1.5	1.5	12.3
develomentaldelaycorrectedbyage	Valid	8	3	4.6	4.6	16.9
develomentaldelaycorrectedbyage	Valid	10	2	3.1	3.1	20
develomentaldelaycorrectedbyage	Valid	11	2	3.1	3.1	23.1
develomentaldelaycorrectedbyage	Valid	12	3	4.6	4.6	27.7
develomentaldelaycorrectedbyage	Valid	15	9	13.8	13.8	41.5
develomentaldelaycorrectedbyage	Valid	17	1	1.5	1.5	43.1
develomentaldelaycorrectedbyage	Valid	18	2	3.1	3.1	46.2
develomentaldelaycorrectedbyage	Valid	20	3	4.6	4.6	50.8
develomentaldelaycorrectedbyage	Valid	22	3	4.6	4.6	55.4
develomentaldelaycorrectedbyage	Valid	25	4	6.2	6.2	61.5
develomentaldelaycorrectedbyage	Valid	30	9	13.8	13.8	75.4
develomentaldelaycorrectedbyage	Valid	33	3	4.6	4.6	80
develomentaldelaycorrectedbyage	Valid	35	10	15.4	15.4	95.4
develomentaldelaycorrectedbyage	Valid	40	2	3.1	3.1	98.5
develomentaldelaycorrectedbyage	Valid	45	1	1.5	1.5	100
Variable	Section	Category	Frequency	Percent	Valid Percent	Cumulative Percent
comorbidities	Valid	2	4	6.2	6.2	6.2
comorbidities	Valid	3	2	3.1	3.1	9.2
comorbidities	Valid	4	3	4.6	4.6	13.8
comorbidities	Valid	5	6	9.2	9.2	23.1
comorbidities	Valid	6	6	9.2	9.2	32.3
comorbidities	Valid	7	8	12.3	12.3	44.6
comorbidities	Valid	8	7	10.8	10.8	55.4
comorbidities	Valid	9	5	7.7	7.7	63.1
comorbidities	Valid	10	2	3.1	3.1	66.2
comorbidities	Valid	11	4	6.2	6.2	72.3
comorbidities	Valid	12	6	9.2	9.2	81.5
comorbidities	Valid	13	2	3.1	3.1	84.6
comorbidities	Valid	15	3	4.6	4.6	89.2
comorbidities	Valid	16	1	1.5	1.5	90.8
comorbidities	Valid	18	3	4.6	4.6	95.4
comorbidities	Valid	19	1	1.5	1.5	96.9
comorbidities	Valid	21	1	1.5	1.5	98.5
comorbidities	Valid	22	1	1.5	1.5	100
Variable	Section	Category	Frequency	Percent	Valid Percent	Cumulative Percent
alteraionaffectingdevelopmental	Valid	50	1	1.5	1.5	1.5
alteraionaffectingdevelopmental	Valid	62	1	1.5	1.5	3.1
alteraionaffectingdevelopmental	Valid	66	1	1.5	1.5	4.6
alteraionaffectingdevelopmental	Valid	67	1	1.5	1.5	6.2
alteraionaffectingdevelopmental	Valid	70	1	1.5	1.5	7.7
alteraionaffectingdevelopmental	Valid	73	1	1.5	1.5	9.2
alteraionaffectingdevelopmental	Valid	75	1	1.5	1.5	10.8
alteraionaffectingdevelopmental	Valid	78	1	1.5	1.5	12.3
alteraionaffectingdevelopmental	Valid	80	3	4.6	4.6	16.9
alteraionaffectingdevelopmental	Valid	85	1	1.5	1.5	18.5
alteraionaffectingdevelopmental	Valid	90	1	1.5	1.5	20
alteraionaffectingdevelopmental	Valid	91	2	3.1	3.1	23.1
alteraionaffectingdevelopmental	Valid	95	1	1.5	1.5	24.6
alteraionaffectingdevelopmental	Valid	96	1	1.5	1.5	26.2
alteraionaffectingdevelopmental	Valid	97	3	4.6	4.6	30.8
alteraionaffectingdevelopmental	Valid	98	1	1.5	1.5	32.3
alteraionaffectingdevelopmental	Valid	99	1	1.5	1.5	33.8
alteraionaffectingdevelopmental	Valid	102	1	1.5	1.5	35.4
alteraionaffectingdevelopmental	Valid	109	1	1.5	1.5	36.9
alteraionaffectingdevelopmental	Valid	117	1	1.5	1.5	38.5
alteraionaffectingdevelopmental	Valid	120	4	6.2	6.2	44.6
alteraionaffectingdevelopmental	Valid	123	1	1.5	1.5	46.2
alteraionaffectingdevelopmental	Valid	124	1	1.5	1.5	47.7
alteraionaffectingdevelopmental	Valid	125	1	1.5	1.5	49.2
alteraionaffectingdevelopmental	Valid	130	2	3.1	3.1	52.3
alteraionaffectingdevelopmental	Valid	131	2	3.1	3.1	55.4
alteraionaffectingdevelopmental	Valid	133	1	1.5	1.5	56.9
alteraionaffectingdevelopmental	Valid	134	1	1.5	1.5	58.5
alteraionaffectingdevelopmental	Valid	135	1	1.5	1.5	60
alteraionaffectingdevelopmental	Valid	145	1	1.5	1.5	61.5
Variable	Section	Category	Frequency	Percent	Valid Percent	Cumulative Percent
globalepilepsia	Valid	0	2	3.1	3.1	3.1
globalepilepsia	Valid	18	1	1.5	1.5	4.6
globalepilepsia	Valid	20	1	1.5	1.5	6.2
globalepilepsia	Valid	23	1	1.5	1.5	7.7
globalepilepsia	Valid	27	2	3.1	3.1	10.8
globalepilepsia	Valid	28	1	1.5	1.5	12.3
globalepilepsia	Valid	35	1	1.5	1.5	13.8
globalepilepsia	Valid	39	1	1.5	1.5	15.4
globalepilepsia	Valid	42	1	1.5	1.5	16.9
globalepilepsia	Valid	49	1	1.5	1.5	18.5
globalepilepsia	Valid	52	2	3.1	3.1	21.5
globalepilepsia	Valid	53	1	1.5	1.5	23.1
globalepilepsia	Valid	54	1	1.5	1.5	24.6
globalepilepsia	Valid	56	1	1.5	1.5	26.2
globalepilepsia	Valid	57	2	3.1	3.1	29.2
globalepilepsia	Valid	58	1	1.5	1.5	30.8
globalepilepsia	Valid	60	2	3.1	3.1	33.8
globalepilepsia	Valid	61	1	1.5	1.5	35.4
globalepilepsia	Valid	62	1	1.5	1.5	36.9
globalepilepsia	Valid	64	1	1.5	1.5	38.5
globalepilepsia	Valid	65	2	3.1	3.1	41.5
globalepilepsia	Valid	67	4	6.2	6.2	47.7
globalepilepsia	Valid	68	1	1.5	1.5	49.2
globalepilepsia	Valid	69	1	1.5	1.5	50.8
globalepilepsia	Valid	72	1	1.5	1.5	52.3
globalepilepsia	Valid	74	3	4.6	4.6	56.9
globalepilepsia	Valid	75	2	3.1	3.1	60
globalepilepsia	Valid	77	1	1.5	1.5	61.5
globalepilepsia	Valid	79	1	1.5	1.5	63.1
globalepilepsia	Valid	81	2	3.1	3.1	66.2
Variable	Section	Category	Frequency	Percent	Valid Percent	Cumulative Percent
GFAPsummatory	Valid	67	1	1.5	1.5	1.5
GFAPsummatory	Valid	101	1	1.5	1.5	3.1
GFAPsummatory	Valid	103	1	1.5	1.5	4.6
GFAPsummatory	Valid	105	1	1.5	1.5	6.2
GFAPsummatory	Valid	113	1	1.5	1.5	7.7
GFAPsummatory	Valid	115	1	1.5	1.5	9.2
GFAPsummatory	Valid	124	1	1.5	1.5	10.8
GFAPsummatory	Valid	131	1	1.5	1.5	12.3
GFAPsummatory	Valid	132	1	1.5	1.5	13.8
GFAPsummatory	Valid	152	1	1.5	1.5	15.4
GFAPsummatory	Valid	157	1	1.5	1.5	16.9
GFAPsummatory	Valid	164	1	1.5	1.5	18.5
GFAPsummatory	Valid	172	1	1.5	1.5	20
GFAPsummatory	Valid	174	1	1.5	1.5	21.5
GFAPsummatory	Valid	176	1	1.5	1.5	23.1
GFAPsummatory	Valid	177	1	1.5	1.5	24.6
GFAPsummatory	Valid	186	1	1.5	1.5	26.2
GFAPsummatory	Valid	188	1	1.5	1.5	27.7
GFAPsummatory	Valid	197	1	1.5	1.5	29.2
GFAPsummatory	Valid	198	1	1.5	1.5	30.8
GFAPsummatory	Valid	201	1	1.5	1.5	32.3
GFAPsummatory	Valid	203	1	1.5	1.5	33.8
GFAPsummatory	Valid	204	1	1.5	1.5	35.4
GFAPsummatory	Valid	206	2	3.1	3.1	38.5
GFAPsummatory	Valid	209	1	1.5	1.5	40
GFAPsummatory	Valid	210	1	1.5	1.5	41.5
GFAPsummatory	Valid	213	1	1.5	1.5	43.1
GFAPsummatory	Valid	221	1	1.5	1.5	44.6
GFAPsummatory	Valid	225	1	1.5	1.5	46.2
GFAPsummatory	Valid	233	1	1.5	1.5	47.7
